# Supplementary material for: Chromatin Remodeling-Related PRDM1 Increases Stomach Cancer Proliferation and Is Counteracted by Bromodomain Inhibitor
Source: J Pers Med. 2024 Feb 20;14(3):224. doi: 10.3390/jpm14030224 (PMC10971448; doi:10.3390/jpm14030224)
Supplement: Supplementary file 1 [file jpm-14-00224-s001.zip]

Archive with 1 entries (1 files):
- jpm-2843508-supplmentary.pdf
